# Supplementary material for: Explainable Machine Learning Model for Predicting First-Time Acute Exacerbation in Patients with Chronic Obstructive Pulmonary Disease
Source: J Pers Med. 2022 Feb 7;12(2):228. doi: 10.3390/jpm12020228 (PMC8879653; doi:10.3390/jpm12020228)
Supplement: Supplementary file 1 [file jpm-12-00228-s001.zip]

Archive with 1 entries (1 files):
- jpm-1577011-supplementary.pdf
